# Supplementary material for: Obstructive Sleep Apnea in Pediatrics and Adolescent Women: A Systematic Review of Sex-Based Differences Between Girls and Boys
Source: Children (Basel). 2024 Nov 12;11(11):1376. doi: 10.3390/children11111376 (PMC11593122; doi:10.3390/children11111376)
Supplement: Supplementary file 1 [file children-11-01376-s001.zip]

Archive with 1 entries (1 files):
- children-3256803-supplementary.pdf
